# Supplementary material for: Sensory Information Modulates Voluntary Movement in an Individual with a Clinically Motor- and Sensory-Complete Spinal Cord Injury: A Case Report
Source: J Clin Med. 2023 Oct 31;12(21):6875. doi: 10.3390/jcm12216875 (PMC10647542; doi:10.3390/jcm12216875)
Supplement: Supplementary file 1 [file jcm-12-06875-s001.zip]

Archive with 3 entries (3 files):
- Apendix S1.pdf
- CARE-checklist.pdf.pdf
- Video1.mp4
